# Supplementary material for: Repetitive hypoxic preconditioning protects retinal ganglion cells against damage caused by exposure to blast
Source: PLoS One. 2026 Jun 8;21(6):e0349124. doi: 10.1371/journal.pone.0349124 (PMC13245785; doi:10.1371/journal.pone.0349124)
Supplement: S1 Dataset — (XLSX) [file pone.0349124.s001.xlsx]

## Sheet: Data Dictionary Hypoxia ODC (1)
VariableName	Title	Unit_of_Measure	Description	DataType	PermittedValues	MinimumValue	MaximumValue	Comments
SubjectID	Subject Identification		The subject ID used to uniquely identify a subject within a study	Categorical
SpeciesTyp	Species Type		Type of organism species for a particular subject	Categorical	Mouse
SpeciesStrainTyp	Species Strain Type		Type of the animal strain for a each subject	Categorical
AgeVal	Age Value	Weeks	Age of the animal at the time of procedure	Numeric	0-10
BodyWgtMeasrVal	Body Weight Measurement Value	Grams	Value of measurement of animal weight	Numeric	0-50
SexTyp	Sex Type		Type of organism sex as determined by observation	Categorical	Female; Male
InjGroupAssignTyp	Injury Group Assigned Type		Type of group assignment for an individual subject	Categorical	bTBI + HPC; bTBI; Sham			Sham= no blast exposure; bTBI = blast exposure; bTBI + HPC = blast exposure following hypoxic preconditioning
TBIModelTyp	TBI Model Type		Type of traumatic brain injury (TBI) model(s) used to induce the mechanism of TBI	Categorical	None, Shock Tube Advanced Blast Simulator
InjElapsedTime	Injury Elapsed Time	Weeks	The elapsed time from the time of injury	Numeric	0-10
PERG amplitude	Pattern Electroretinogram amplitude	microvolts	P1 Peak of Pattern Electroretinogram	Numeric
RGC Complex + RNFL Thickness	Thickness of retinal ganglion cell complex + retinal nerve fiber layer	micrometers	RGC Complex Thickness	Numeric				Includes the Inner Plexiform Layer, Ganglion Cell Layer, and Retinal Nerve Fiber Layer
RGC Counts	Number of surviving BRN3A+ RGCs	Number per square millimeter	number of surviving BRN3A+ RGCs per square millimeter in the retina	Numeric
