# Supplementary material for: Repetitive hypoxic preconditioning protects retinal ganglion cells against damage caused by exposure to blast
Source: PLoS One. 2026 Jun 8;21(6):e0349124. doi: 10.1371/journal.pone.0349124 (PMC13245785; doi:10.1371/journal.pone.0349124)
Supplement: S2 Dataset — (XLSX) [file pone.0349124.s002.xlsx]

## Sheet: dataset_1606_1777581674
SubjectID	SpeciesTyp	SpeciesStrainTyp	AgeVal	BodyWgtMeasrVal	SexTyp	InjGroupAssignTyp	TBIModelTyp	InjElapsedTime	PERG amplitude	RGC Complex + RNFL Thickness	RGC Counts
HPC1	Mouse	C57BL/6J	8	27.1	Male	Sham	None	4	27.72	75.44	3294.44
HPC2	Mouse	C57BL/6J	8	26.9	Male	Sham	None	4	19.46	71.88	3598.61
HPC3	Mouse	C57BL/6J	8	28.9	Male	Sham	None	4	33.94	74.25	3263.89
HPC4	Mouse	C57BL/6J	8	27.1	Male	Sham	None	4	25.3	74.78	3277.78
HPC5	Mouse	C57BL/6J	8	28.2	Male	Sham	None	4	22.95	72.29	3245.83
HPC6	Mouse	C57BL/6J	8	25.8	Male	Sham	None	4	24.1	69.6	3072.22
HPC7	Mouse	C57BL/6J	8	26.6	Male	Sham	None	4	25.96	70.78	3284.72
HPC8	Mouse	C57BL/6J	8	23.1	Male	Sham	None	4	39.56	69.89	3570.83
HPC9	Mouse	C57BL/6J	8	26.5	Male	Sham	None	4	33.34	70.1
HPC10	Mouse	C57BL/6J	8	26.8	Male	Sham	None	4	22.46	73.89	2909.72
HPC11	Mouse	C57BL/6J	8	24.5	Male	Sham	None	4	45.19	75.7	3476.39
HPC12	Mouse	C57BL/6J	8	27.1	Male	Sham	None	4	44.9	76.78	3490.28
HPC13	Mouse	C57BL/6J	8	24.5	Male	Sham	None	4	22.49
HPC14	Mouse	C57BL/6J	8	27.1	Male	Sham	None	4	18.73
HPC15	Mouse	C57BL/6J	8	27.4	Male	Sham	None	4	35.98
HPC16	Mouse	C57BL/6J	8	27.6	Male	bTBI	Shock Tube Advanced Blast Simulator	4	23.67	71.45	2434.72
HPC17	Mouse	C57BL/6J	8	27.8	Male	bTBI	Shock Tube Advanced Blast Simulator	4	16.99	68	2909.72
HPC18	Mouse	C57BL/6J	8	27.1	Male	bTBI	Shock Tube Advanced Blast Simulator	4	15.86	66.27	2675
HPC19	Mouse	C57BL/6J	8	28.4	Male	bTBI	Shock Tube Advanced Blast Simulator	4	15.69	68	3362.5
HPC20	Mouse	C57BL/6J	8	24.8	Male	bTBI	Shock Tube Advanced Blast Simulator	4	29.14	69	2848.61
HPC21	Mouse	C57BL/6J	8	26.3	Male	bTBI	Shock Tube Advanced Blast Simulator	4	18.14	71.45	2922.22
HPC22	Mouse	C57BL/6J	8	26.9	Male	bTBI	Shock Tube Advanced Blast Simulator	4	23.28	70.91	2204.17
HPC23	Mouse	C57BL/6J	8	23.6	Male	bTBI	Shock Tube Advanced Blast Simulator	4	23.36	66.91	3238.89
HPC24	Mouse	C57BL/6J	8	25.3	Male	bTBI	Shock Tube Advanced Blast Simulator	4	17.06	70.27	2755.56
HPC25	Mouse	C57BL/6J	8	24.6	Male	bTBI	Shock Tube Advanced Blast Simulator	4	10.68	73.73	2552.78
HPC26	Mouse	C57BL/6J	8	26.7	Male	bTBI	Shock Tube Advanced Blast Simulator	4	38.42	68.64	2726.39
HPC27	Mouse	C57BL/6J	8	25.5	Male	bTBI	Shock Tube Advanced Blast Simulator	4	20.97	66.73	2826.39
HPC28	Mouse	C57BL/6J	8	23.5	Male	bTBI	Shock Tube Advanced Blast Simulator	4	26.89	70.45	3168.06
HPC29	Mouse	C57BL/6J	8	26.5	Male	bTBI	Shock Tube Advanced Blast Simulator	4	19.6	71.91	2295.83
HPC30	Mouse	C57BL/6J	8	27.8	Male	bTBI	Shock Tube Advanced Blast Simulator	4	32.99	74.91	3237.5
HPC31	Mouse	C57BL/6J	8	26.1	Male	bTBI + HPC	Shock Tube Advanced Blast Simulator	4	23.34	75.73	3347.22
HPC32	Mouse	C57BL/6J	8	25.7	Male	bTBI + HPC	Shock Tube Advanced Blast Simulator	4	40.66	70.45	3297.22
HPC33	Mouse	C57BL/6J	8	21.2	Male	bTBI + HPC	Shock Tube Advanced Blast Simulator	4	26.75	69.91	3088.89
HPC34	Mouse	C57BL/6J	8	23.7	Male	bTBI + HPC	Shock Tube Advanced Blast Simulator	4	20.82	71.27
HPC35	Mouse	C57BL/6J	8	29.2	Male	bTBI + HPC	Shock Tube Advanced Blast Simulator	4	28.42	70.82	3209.72
HPC36	Mouse	C57BL/6J	8	26.6	Male	bTBI + HPC	Shock Tube Advanced Blast Simulator	4	46.42	71.55	3175
HPC37	Mouse	C57BL/6J	8	25.9	Male	bTBI + HPC	Shock Tube Advanced Blast Simulator	4
HPC38	Mouse	C57BL/6J	8	27.1	Male	bTBI + HPC	Shock Tube Advanced Blast Simulator	4	29.55	70.18	2898.61
HPC39	Mouse	C57BL/6J	8	27.2	Male	bTBI + HPC	Shock Tube Advanced Blast Simulator	4	32.65	67.27	2037.5
HPC40	Mouse	C57BL/6J	8	28.8	Male	bTBI + HPC	Shock Tube Advanced Blast Simulator	4	19.24	68.82	3247.22
HPC41	Mouse	C57BL/6J	8	25.2	Male	bTBI + HPC	Shock Tube Advanced Blast Simulator	4	31.24	68.82	3418.06
HPC42	Mouse	C57BL/6J	8	27.5	Male	bTBI + HPC	Shock Tube Advanced Blast Simulator	4	18.1	71.82	3044.44
HPC43	Mouse	C57BL/6J	8	27.8	Male	bTBI + HPC	Shock Tube Advanced Blast Simulator	4	29.87	72.45	3455.56
HPC44	Mouse	C57BL/6J	8	28.9	Male	bTBI + HPC	Shock Tube Advanced Blast Simulator	4	36.7	72.09	3012.5
HPC46	Mouse	C57BL/6J	8	28.2	Male	bTBI + HPC	Shock Tube Advanced Blast Simulator	4	19.7	73.36
